# Supplementary material for: Tricuspid valve agenesis: a case report of a rare cause of tricuspid regurgitation in an adult
Source: Eur Heart J Case Rep. 2024 Feb 9;8(2):ytae075. doi: 10.1093/ehjcr/ytae075 (PMC10875920; doi:10.1093/ehjcr/ytae075)
Supplement: ytae075_Supplementary_Data [file ytae075_supplementary_data.zip]

Archive with 6 entries (6 files):
- Supplemental video 1.mp4
- Supplemental video 2.mp4
- Supplemental video 3.mp4
- Supplemental video 4.mp4
- me1.avi
- me2.avi
